# Supplementary material for: Quantitative evaluation of therapeutic effect of silver needle thermal conduction therapy on myofascial trigger point
Source: PLoS One. 2025 Sep 4;20(9):e0330592. doi: 10.1371/journal.pone.0330592 (PMC12410818; doi:10.1371/journal.pone.0330592)
Supplement: S1 Raw images — (ZIP) [file pone.0330592.s001.zip]

Archive with 28 entries (27 files):
- S1_raw_images/
- __MACOSX/._S1_raw_images
- S1_raw_images/005-overlay[SIRT3].tif
- __MACOSX/S1_raw_images/._005-overlay[SIRT3].tif
- S1_raw_images/001-overlay[GAPDH].tif
- __MACOSX/S1_raw_images/._001-overlay[GAPDH].tif
- S1_raw_images/marker 4πÇü5.tiff
- __MACOSX/S1_raw_images/._marker 4πÇü5.tiff
- S1_raw_images/.DS_Store
- __MACOSX/S1_raw_images/._.DS_Store
- S1_raw_images/004-overlay[GAPDH].tif
- __MACOSX/S1_raw_images/._004-overlay[GAPDH].tif
- S1_raw_images/003-overlay[SIRT3].tif
- __MACOSX/S1_raw_images/._003-overlay[SIRT3].tif
- S1_raw_images/002-loverlay[GAPDH].tif
- __MACOSX/S1_raw_images/._002-loverlay[GAPDH].tif
- S1_raw_images/002-overlay[SIRT3].tif
- __MACOSX/S1_raw_images/._002-overlay[SIRT3].tif
- S1_raw_images/marker1πÇü2πÇü3 .jpg
- __MACOSX/S1_raw_images/._marker1πÇü2πÇü3 .jpg
- S1_raw_images/001-overlay[SIRT3].tif
- __MACOSX/S1_raw_images/._001-overlay[SIRT3].tif
- S1_raw_images/005-overlay[GAPDH].tif
- __MACOSX/S1_raw_images/._005-overlay[GAPDH].tif
- S1_raw_images/003-overlay[GAPDH].tif
- __MACOSX/S1_raw_images/._003-overlay[GAPDH].tif
- S1_raw_images/004-overlay[SIRT3].tif
- __MACOSX/S1_raw_images/._004-overlay[SIRT3].tif
